# Supplementary material for: SARS-CoV-2 Receptor Angiotensin I-Converting Enzyme Type 2 (ACE2) Is Expressed in Human Pancreatic β-Cells and in the Human Pancreas Microvasculature
Source: Front Endocrinol (Lausanne). 2020 Nov 13;11:596898. doi: 10.3389/fendo.2020.596898 (PMC7691425; doi:10.3389/fendo.2020.596898)
Supplement: Supplementary file 3 [file DataSheet_3.xlsx]

## Sheet: 246-271aa peptide
Select for downloading or viewing reports	Description	Max Score	Total Score	Query Cover	E value	Per. Ident	Accession
Select seq pdb|6M17|B	Chain B, Angiotensin-converting enzyme 2 [Homo sapiens]	91.0	91.0	1	3e-22	100.00%	6M17_B
Select seq dbj|BAG37592.1|	unnamed protein product [Homo sapiens]	91.0	91.0	1	3e-22	100.00%	BAG37592.1
Select seq dbj|BAB40370.1|	ACE2 [Homo sapiens]	91.0	91.0	1	3e-22	100.00%	BAB40370.1
Select seq ref|NP_001358344.1|	angiotensin-converting enzyme 2 isoform 1 precursor [Homo sapiens]	91.0	91.0	1	3e-22	100.00%	NP_001358344.1
Select seq emb|CAB53682.1|	hypothetical protein [Homo sapiens]	91.0	91.0	1	3e-22	100.00%	CAB53682.1
Select seq ref|NP_001373188.1|	angiotensin-converting enzyme 2 isoform 2 precursor [Homo sapiens]	91.0	91.0	1	3e-22	100.00%	NP_001373188.1
Select seq ref|NP_001373189.1|	angiotensin-converting enzyme 2 isoform 3 precursor [Homo sapiens]	91.0	91.0	1	3e-22	100.00%	NP_001373189.1
Select seq pdb|7A91|D	Chain D, Angiotensin-converting enzyme 2 [Homo sapiens]	91.0	91.0	1	3e-22	100.00%	7A91_D
Select seq pdb|1R42|A	Chain A, angiotensin I converting enzyme 2 [Homo sapiens]	91.0	91.0	1	3e-22	100.00%	1R42_A
Select seq pdb|6CS2|D	Chain D, Angiotensin-converting enzyme 2 [Homo sapiens]	91.0	91.0	1	3e-22	100.00%	6CS2_D
Select seq pdb|3SCI|A	Chain A, Angiotensin-converting enzyme 2 [Homo sapiens]	91.0	91.0	1	3e-22	100.00%	3SCI_A
Select seq pdb|2AJF|A	Chain A, Angiotensin-converting Enzyme-related Carboxypeptidase (ace2) [Homo sapiens]	91.0	91.0	1	3e-22	100.00%	2AJF_A
Select seq pdb|6LZG|A	Chain A, Angiotensin-converting enzyme 2 [Homo sapiens]	91.0	91.0	1	3e-22	100.00%	6LZG_A
Select seq gb|AAQ89076.1|	ACE2 [Homo sapiens]	91.0	91.0	1	3e-22	100.00%	AAQ89076.1
Select seq gb|EAW98891.1|	angiotensin I converting enzyme (peptidyl-dipeptidase A) 2, isoform CRA_a [Homo sapiens]	91.0	91.0	1	3e-22	100.00%	EAW98891.1
Select seq gb|AAD14360.1|	angiotensin I-converting enzyme [Homo sapiens]	39.2	39.2	0.65	0.0004	65.00%	AAD14360.1
Select seq dbj|BAG59186.1|	unnamed protein product [Homo sapiens]	39.2	39.2	0.65	0.0004	65.00%	BAG59186.1
Select seq pdb|2XYD|A	Chain A, Angiotensin-converting Enzyme [Homo sapiens]	39.2	39.2	0.65	0.0004	65.00%	2XYD_A
Select seq pdb|2C6F|A	Chain A, Structure Of Human Somatic Angiontensin-I Converting Enzyme N Domain [Homo sapiens]	39.2	39.2	0.65	0.0004	65.00%	2C6F_A
Select seq pdb|3NXQ|A	Chain A, Angiotensin Converting Enzyme N Domain Glycsoylation Mutant (Ndom389) In Complex With Rxp407 [Homo sapiens]	39.2	39.2	0.65	0.0004	65.00%	3NXQ_A
Select seq pdb|5AMC|A	Chain A, Angiotensin-converting Enzyme [Homo sapiens]	39.2	39.2	0.65	0.0004	65.00%	5AMC_A
Select seq pdb|5AM8|A	Chain A, Angiotensin-converting Enzyme [Homo sapiens]	39.2	39.2	0.65	0.0004	65.00%	5AM8_A
Select seq pdb|4BZS|A	Chain A, ANGIOTENSIN-CONVERTING ENZYME [Homo sapiens]	39.2	39.2	0.65	0.0004	65.00%	4BZS_A
Select seq pdb|6TT1|A	Chain A, Angiotensin-converting enzyme [Homo sapiens]	39.2	39.2	0.65	0.0004	65.00%	6TT1_A
Select seq gb|EAW94320.1|	angiotensin I converting enzyme (peptidyl-dipeptidase A) 1, isoform CRA_j [Homo sapiens]	39.2	39.2	0.65	0.0004	65.00%	EAW94320.1
Select seq gb|EAW94315.1|	angiotensin I converting enzyme (peptidyl-dipeptidase A) 1, isoform CRA_e [Homo sapiens]	39.2	87.6	0.76	0.0004	65.00%	EAW94315.1
Select seq gb|AFK65504.1|	angiotensin I converting enzyme peptidyl-dipeptidase A 1 transcript variant [Homo sapiens]	39.2	87.6	0.76	0.0004	65.00%	AFK65504.1
Select seq dbj|BAD92208.1|	angiotensin I converting enzyme isoform 1 precursor variant [Homo sapiens]	39.2	87.6	0.76	0.0004	65.00%	BAD92208.1
Select seq gb|EAW94316.1|	angiotensin I converting enzyme (peptidyl-dipeptidase A) 1, isoform CRA_f [Homo sapiens]	39.2	87.6	0.76	0.0004	65.00%	EAW94316.1
Select seq gb|EAW94312.1|	angiotensin I converting enzyme (peptidyl-dipeptidase A) 1, isoform CRA_b [Homo sapiens]	39.2	87.6	0.76	0.0004	65.00%	EAW94312.1
Select seq ref|NP_000780.1|	angiotensin-converting enzyme isoform 1 precursor [Homo sapiens]	39.2	87.6	0.76	0.0004	65.00%	NP_000780.1
Select seq gb|EAW94314.1|	angiotensin I converting enzyme (peptidyl-dipeptidase A) 1, isoform CRA_d [Homo sapiens]	34.1	48.4	0.73	0.025	71.43%	EAW94314.1
Select seq pdb|2XY9|A	Chain A, Angiotensin-converting Enzyme [Homo sapiens]	34.1	48.4	0.73	0.025	71.43%	2XY9_A
Select seq pdb|4C2O|A	Chain A, ANGIOTENSIN-CONVERTING ENZYME [Homo sapiens]	34.1	48.4	0.73	0.025	71.43%	4C2O_A
Select seq pdb|4C2P|A	Chain A, ANGIOTENSIN-CONVERTING ENZYME [Homo sapiens]	34.1	48.4	0.73	0.025	71.43%	4C2P_A
Select seq pdb|1O86|A	Chain A, Angiotensin Converting Enzyme [Homo sapiens]	34.1	48.4	0.73	0.025	71.43%	1O86_A
Select seq pdb|4C2R|A	Chain A, ANGIOTENSIN-CONVERTING ENZYME [Homo sapiens]	34.1	48.4	0.73	0.025	71.43%	4C2R_A
Select seq pdb|4C2N|A	Chain A, ANGIOTENSIN-CONVERTING ENZYME [Homo sapiens]	34.1	48.4	0.73	0.025	71.43%	4C2N_A
Select seq pdb|2YDM|A	Chain A, Angiotensin Converting Enzyme [Homo sapiens]	34.1	48.4	0.73	0.025	71.43%	2YDM_A
Select seq pdb|2IUL|A	Chain A, Angiotensin-converting Enzyme [Homo sapiens]	34.1	48.4	0.73	0.025	71.43%	2IUL_A
Select seq pdb|2OC2|A	Chain A, Angiotensin-converting Enzyme, Somatic Isoform [Homo sapiens]	34.1	48.4	0.73	0.025	71.43%	2OC2_A
Select seq pdb|2IUX|A	Chain A, Angiotensin-converting Enzyme [Homo sapiens]	34.1	48.4	0.73	0.025	71.43%	2IUX_A
Select seq pdb|6F9T|A	Chain A, Angiotensin-converting enzyme [Homo sapiens]	34.1	48.4	0.73	0.025	71.43%	6F9T_A
Select seq pdb|3BKK|A	Chain A, Angiotensin-converting Enzyme, Somatic Isoform [Homo sapiens]	34.1	48.4	0.73	0.025	71.43%	3BKK_A
Select seq gb|EAW94319.1|	angiotensin I converting enzyme (peptidyl-dipeptidase A) 1, isoform CRA_i [Homo sapiens]	34.1	48.4	0.73	0.025	71.43%	EAW94319.1
Select seq ref|NP_001171528.1|	angiotensin-converting enzyme isoform 3 precursor [Homo sapiens]	34.1	48.4	0.73	0.025	71.43%	NP_001171528.1
Select seq gb|AAA60612.1|	angiotensin converting enzyme (EC 3.4.15.1) [Homo sapiens]	34.1	48.4	0.73	0.025	71.43%	AAA60612.1
Select seq ref|NP_690043.1|	angiotensin-converting enzyme isoform 2 precursor [Homo sapiens]	34.1	48.4	0.73	0.025	71.43%	NP_690043.1
Select seq gb|AAH36375.1|	ACE protein [Homo sapiens]	34.1	48.4	0.73	0.025	71.43%	AAH36375.1
Select seq ref|XP_006721800.2|	angiotensin-converting enzyme isoform X1 [Homo sapiens]	34.1	63.4	0.73	0.025	71.43%	XP_006721800.2
Select seq ref|NP_001369630.1|	angiotensin-converting enzyme isoform 5 [Homo sapiens]	34.1	48.4	0.73	0.025	71.43%	NP_001369630.1
Select seq ref|NP_001369629.1|	angiotensin-converting enzyme isoform 4 [Homo sapiens]	34.1	48.4	0.73	0.025	71.43%	NP_001369629.1
Select seq gb|EAW68576.1|	hCG1811037, isoform CRA_c [Homo sapiens]	27.8	27.8	0.76	4.0	60.00%	EAW68576.1
Select seq ref|XP_016873866.1|	myotubularin-related protein 13 isoform X9 [Homo sapiens]	27.8	27.8	0.76	4.0	60.00%	XP_016873866.1
Select seq dbj|BAB21857.1|	KIAA1766 protein [Homo sapiens]	27.8	27.8	0.76	4.0	60.00%	BAB21857.1
Select seq ref|XP_011518698.1|	myotubularin-related protein 13 isoform X8 [Homo sapiens]	27.8	27.8	0.76	4.0	60.00%	XP_011518698.1
Select seq gb|EAW68574.1|	hCG1811037, isoform CRA_a [Homo sapiens]	27.8	27.8	0.76	4.0	60.00%	EAW68574.1
Select seq ref|XP_011518697.1|	myotubularin-related protein 13 isoform X7 [Homo sapiens]	27.8	27.8	0.76	4.0	60.00%	XP_011518697.1
Select seq ref|XP_016873864.1|	myotubularin-related protein 13 isoform X6 [Homo sapiens]	27.8	27.8	0.76	4.0	60.00%	XP_016873864.1
Select seq gb|EAW68579.1|	hCG2043060 [Homo sapiens]	27.8	27.8	0.76	4.0	60.00%	EAW68579.1
Select seq ref|NP_001373271.1|	myotubularin-related protein 13 isoform 3 [Homo sapiens]	27.8	27.8	0.76	4.0	60.00%	NP_001373271.1
Select seq ref|XP_016873861.1|	myotubularin-related protein 13 isoform X4 [Homo sapiens]	27.8	27.8	0.76	4.0	60.00%	XP_016873861.1
Select seq ref|XP_005253212.1|	myotubularin-related protein 13 isoform X3 [Homo sapiens]	27.8	27.8	0.76	4.0	60.00%	XP_005253212.1
Select seq ref|XP_011518696.1|	myotubularin-related protein 13 isoform X2 [Homo sapiens]	27.8	27.8	0.76	4.0	60.00%	XP_011518696.1
Select seq gb|AAI01467.1|	SET binding factor 2 [Homo sapiens]	27.8	27.8	0.76	4.0	60.00%	AAI01467.1
Select seq ref|NP_112224.1|	myotubularin-related protein 13 [Homo sapiens]	27.8	27.8	0.76	4.0	60.00%	NP_112224.1
Select seq gb|EAW68575.1|	hCG1811037, isoform CRA_b [Homo sapiens]	27.8	27.8	0.76	4.0	60.00%	EAW68575.1
Select seq ref|NP_001373268.1|	myotubularin-related protein 13 isoform 1 [Homo sapiens]	27.8	27.8	0.76	4.0	60.00%	NP_001373268.1
Select seq dbj|BAG59253.1|	unnamed protein product [Homo sapiens]	25.2	25.2	0.38	29	80.00%	BAG59253.1
Select seq dbj|BAG63104.1|	unnamed protein product [Homo sapiens]	25.2	25.2	0.38	30	80.00%	BAG63104.1
Select seq gb|EAW52156.1|	protease, serine, 8 (prostasin), isoform CRA_b [Homo sapiens]	25.2	25.2	0.38	30	80.00%	EAW52156.1
Select seq ref|NP_002764.1|	prostasin preproprotein [Homo sapiens]	25.2	25.2	0.38	30	80.00%	NP_002764.1
Select seq gb|EAW57488.1|	hCG1995737 [Homo sapiens]	24.8	24.8	0.38	39	70.00%	EAW57488.1
Select seq ref|NP_001242916.1|	collectin-11 isoform h [Homo sapiens]	24.8	40.7	0.73	41	71.43%	NP_001242916.1
Select seq gb|MOL15041.1|	immunoglobulin heavy chain junction region [Homo sapiens]	24.0	24.0	0.26	42	85.71%	MOL15041.1
Select seq gb|EAW67746.1|	hCG2032867 [Homo sapiens]	24.4	24.4	0.23	58	100.00%	EAW67746.1
Select seq ref|NP_689948.1|	zinc finger and BTB domain-containing protein 9 [Homo sapiens]	24.4	39.5	0.38	59	64.29%	NP_689948.1
Select seq dbj|BAG36344.1|	unnamed protein product [Homo sapiens]	24.4	39.5	0.38	59	64.29%	BAG36344.1
Select seq gb|AQY77223.1|	ZBTB9 [Homo sapiens]	24.4	39.5	0.38	59	64.29%	AQY77223.1
Select seq gb|MCA64668.1|	immunoglobulin light chain junction region [Homo sapiens]	22.7	22.7	0.23	66	100.00%	MCA64668.1
Select seq emb|CAB56008.1|	hypothetical protein [Homo sapiens]	24.0	24.0	0.42	79	58.33%	CAB56008.1
Select seq gb|AAP97160.1|	GSTK1-1 [Homo sapiens]	24.0	24.0	0.38	80	70.00%	AAP97160.1
Select seq gb|AAH38370.1|	ZNF608 protein [Homo sapiens]	24.0	24.0	0.42	80	58.33%	AAH38370.1
Select seq pdb|3ZCW|A	Chain A, Kinesin-like Protein Kif11 [Homo sapiens]	24.0	24.0	0.34	81	77.78%	3ZCW_A
Select seq pdb|1X88|A	Chain A, Kinesin-like Protein Kif11 [Homo sapiens]	24.0	24.0	0.34	81	77.78%	1X88_A
Select seq pdb|5ZO7|A	Chain A, Kinesin-like protein KIF11 [Homo sapiens]	24.0	24.0	0.34	82	77.78%	5ZO7_A
Select seq pdb|1Q0B|A	Chain A, Kinesin-like Protein Kif11 [Homo sapiens]	24.0	24.0	0.34	82	77.78%	1Q0B_A
Select seq pdb|4B7B|A	Chain A, Kinesin-like Protein Kif11 [Homo sapiens]	24.0	24.0	0.34	82	77.78%	4B7B_A
Select seq pdb|4A1Z|A	Chain A, Kinesin-like Protein Kif11 [Homo sapiens]	24.0	24.0	0.34	82	77.78%	4A1Z_A
Select seq pdb|1II6|A	Chain A, Kinesin-related Motor Protein Eg5 [Homo sapiens]	24.0	24.0	0.34	82	77.78%	1II6_A
Select seq pdb|4A28|A	Chain A, Kinesin-like Protein Kif11 [Homo sapiens]	24.0	24.0	0.34	82	77.78%	4A28_A
Select seq pdb|3HQD|A	Chain A, Human Kinesin Eg5 Motor Domain In Complex With Amppnp And Mg2+ [Homo sapiens]	24.0	24.0	0.34	82	77.78%	3HQD_A
Select seq pdb|4ZHI|A	Chain A, Kinesin-like Protein Kif11 [Homo sapiens]	24.0	24.0	0.34	82	77.78%	4ZHI_A
Select seq pdb|4AP0|A	Chain A, KINESIN-LIKE PROTEIN KIF11 [Homo sapiens]	24.0	24.0	0.34	82	77.78%	4AP0_A
Select seq pdb|4AQV|C	Chain C, Kinesin-like Protein Kif11 [Homo sapiens]	24.0	24.0	0.34	82	77.78%	4AQV_C
Select seq pdb|3WPN|A	Chain A, Kinesin-like Protein Kif11 [Homo sapiens]	24.0	24.0	0.34	82	77.78%	3WPN_A
Select seq pdb|6TA3|K	Chain K, Kinesin-like protein KIF11 [Homo sapiens]	24.0	24.0	0.34	82	77.78%	6TA3_K
Select seq gb|AAH35246.2|	RIMBP3 protein [Homo sapiens]	24.0	44.5	0.65	83	81.82%	AAH35246.2
Select seq dbj|BAB33336.1|	KIAA1666 protein [Homo sapiens]	24.0	44.5	0.65	83	81.82%	BAB33336.1
Select seq ref|NP_004514.2|	kinesin-like protein KIF11 [Homo sapiens]	24.0	41.1	0.34	83	77.78%	NP_004514.2
				0

## Sheet: 776-803aa peptide
Select for downloading or viewing reports	Description	Max Score	Total Score	Query Cover	E value	Per. Ident	Accession
Select seq pdb|6M17|B	Chain B, Angiotensin-converting enzyme 2 [Homo sapiens]	98.2	98.2	1	2e-24	100.00%	6M17_B
Select seq dbj|BAG37592.1|	unnamed protein product [Homo sapiens]	98.2	98.2	1	2e-24	100.00%	BAG37592.1
Select seq dbj|BAB40370.1|	ACE2 [Homo sapiens]	98.2	98.2	1	2e-24	100.00%	BAB40370.1
Select seq ref|NP_001358344.1|	angiotensin-converting enzyme 2 isoform 1 precursor [Homo sapiens]	98.2	98.2	1	2e-24	100.00%	NP_001358344.1
Select seq emb|CAB53682.1|	hypothetical protein [Homo sapiens]	98.2	98.2	1	2e-24	100.00%	CAB53682.1
Select seq ref|NP_001373189.1|	angiotensin-converting enzyme 2 isoform 3 precursor [Homo sapiens]	98.2	98.2	1	2e-24	100.00%	NP_001373189.1
Select seq gb|QLP88822.1|	truncated angiotensin converting enzyme 2 [Homo sapiens]	98.2	98.2	1	2e-24	100.00%	QLP88822.1
Select seq gb|EAX10815.1|	alpha-methylacyl-CoA racemase, isoform CRA_a [Homo sapiens]	25.2	25.2	0.23	41	100.00%	EAX10815.1
Select seq gb|AAQ94259.1|	alpha-methyl-acyl-CoA racemase IIAs [Homo sapiens]	25.2	25.2	0.23	42	100.00%	AAQ94259.1
Select seq dbj|BAG51110.1|	unnamed protein product [Homo sapiens]	25.2	25.2	0.23	42	100.00%	BAG51110.1
Select seq dbj|BAG50838.1|	unnamed protein product [Homo sapiens]	25.2	25.2	0.23	42	100.00%	BAG50838.1
Select seq gb|EAX10818.1|	alpha-methylacyl-CoA racemase, isoform CRA_c [Homo sapiens]	25.2	25.2	0.23	42	100.00%	EAX10818.1
Select seq emb|CAB44062.1|	2-methylacyl-CoA racemase [Homo sapiens]	25.2	25.2	0.23	42	100.00%	CAB44062.1
Select seq ref|NP_055139.4|	alpha-methylacyl-CoA racemase isoform 1 [Homo sapiens]	25.2	25.2	0.23	42	100.00%	NP_055139.4
Select seq gb|ABQ59031.1|	AMACR protein [Homo sapiens]	25.2	25.2	0.23	42	100.00%	ABQ59031.1
Select seq gb|AAF22610.1|	alpha-methylacyl-CoA racemase [Homo sapiens]	25.2	25.2	0.23	42	100.00%	AAF22610.1
Select seq dbj|BAD96551.1|	alpha-methylacyl-CoA racemase isoform 1 variant [Homo sapiens]	25.2	25.2	0.23	42	100.00%	BAD96551.1
Select seq gb|AAD10205.1|	alpha-methylacyl-CoA racemase [Homo sapiens]	25.2	25.2	0.23	42	100.00%	AAD10205.1
Select seq gb|AAY16192.1|	alpha-methyl-acyl-CoA racemase [Homo sapiens]	25.2	25.2	0.23	42	100.00%	AAY16192.1
Select seq dbj|BAB84947.1|	FLJ00193 protein [Homo sapiens]	25.2	25.2	0.3	42	77.78%	BAB84947.1
Select seq gb|AAB02581.1|	mitogen induced nuclear orphan receptor [Homo sapiens]	25.2	25.2	0.6	43	55.00%	AAB02581.1
Select seq ref|NP_008912.2|	nuclear receptor subfamily 4 group A member 3 isoform a [Homo sapiens]	25.2	25.2	0.6	43	55.00%	NP_008912.2
Select seq ref|NP_775292.1|	nuclear receptor subfamily 4 group A member 3 isoform b [Homo sapiens]	25.2	25.2	0.6	43	55.00%	NP_775292.1
Select seq gb|EAW52899.1|	hCG1775249 [Homo sapiens]	25.2	25.2	0.3	43	77.78%	EAW52899.1
Select seq gb|AAB36006.1|	steroid/thyroid orphan receptor homolog gene [Homo sapiens]	25.2	25.2	0.6	43	55.00%	AAB36006.1
Select seq ref|XP_016883032.1|	zinc finger protein 536 isoform X7 [Homo sapiens]	25.2	41.6	0.8	43	52.63%	XP_016883032.1
Select seq ref|XP_016865477.1|	multiple epidermal growth factor-like domains protein 10 isoform X3 [Homo sapiens]	25.2	25.2	0.3	43	77.78%	XP_016865477.1
Select seq ref|XP_016878163.1|	multiple epidermal growth factor-like domains protein 11 isoform X5 [Homo sapiens]	25.2	25.2	0.3	43	77.78%	XP_016878163.1
Select seq ref|XP_011507814.1|	platelet endothelial aggregation receptor 1 isoform X7 [Homo sapiens]	25.2	25.2	0.3	43	77.78%	XP_011507814.1
Select seq ref|XP_016856729.1|	platelet endothelial aggregation receptor 1 isoform X6 [Homo sapiens]	25.2	25.2	0.3	43	77.78%	XP_016856729.1
Select seq gb|EAW77756.1|	MEGF11 protein, isoform CRA_c [Homo sapiens]	25.2	25.2	0.3	43	77.78%	EAW77756.1
Select seq ref|NP_001371959.1|	multiple epidermal growth factor-like domains protein 11 isoform 4 [Homo sapiens]	25.2	25.2	0.3	43	77.78%	NP_001371959.1
Select seq ref|NP_001340611.1|	platelet endothelial aggregation receptor 1 isoform 2 [Homo sapiens]	25.2	25.2	0.3	43	77.78%	NP_001340611.1
Select seq dbj|BAB47410.2|	MEGF11 protein [Homo sapiens]	25.2	25.2	0.3	43	77.78%	BAB47410.2
Select seq gb|EAW77755.1|	MEGF11 protein, isoform CRA_b [Homo sapiens]	25.2	25.2	0.3	43	77.78%	EAW77755.1
Select seq ref|XP_011507813.1|	platelet endothelial aggregation receptor 1 isoform X4 [Homo sapiens]	25.2	25.2	0.3	43	77.78%	XP_011507813.1
Select seq gb|EAW62407.1|	MEGF10 protein, isoform CRA_b [Homo sapiens]	25.2	25.2	0.3	43	77.78%	EAW62407.1
Select seq ref|NP_001073940.1|	platelet endothelial aggregation receptor 1 isoform 1 precursor [Homo sapiens]	25.2	25.2	0.3	43	77.78%	NP_001073940.1
Select seq ref|NP_115821.2|	multiple epidermal growth factor-like domains protein 11 isoform 2 precursor [Homo sapiens]	25.2	25.2	0.3	43	77.78%	NP_115821.2
Select seq gb|AAI17420.1|	MEGF11 protein [Homo sapiens]	25.2	25.2	0.3	43	77.78%	AAI17420.1
Select seq dbj|BAF64841.1|	MEGF11 [Homo sapiens]	25.2	25.2	0.3	43	77.78%	BAF64841.1
Select seq ref|XP_016856724.1|	platelet endothelial aggregation receptor 1 isoform X2 [Homo sapiens]	25.2	25.2	0.3	43	77.78%	XP_016856724.1
Select seq ref|XP_016878160.1|	multiple epidermal growth factor-like domains protein 11 isoform X2 [Homo sapiens]	25.2	25.2	0.3	43	77.78%	XP_016878160.1
Select seq ref|XP_016878159.1|	multiple epidermal growth factor-like domains protein 11 isoform X1 [Homo sapiens]	25.2	25.2	0.3	43	77.78%	XP_016878159.1
Select seq ref|XP_016856723.1|	platelet endothelial aggregation receptor 1 isoform X1 [Homo sapiens]	25.2	25.2	0.3	43	77.78%	XP_016856723.1
Select seq ref|NP_001243474.1|	multiple epidermal growth factor-like domains protein 10 isoform a precursor [Homo sapiens]	25.2	25.2	0.3	43	77.78%	NP_001243474.1
Select seq emb|CAH18275.1|	hypothetical protein [Homo sapiens]	25.2	25.2	0.3	43	77.78%	CAH18275.1
Select seq dbj|BAB47409.2|	MEGF10 protein [Homo sapiens]	25.2	25.2	0.3	43	77.78%	BAB47409.2
Select seq ref|XP_016865476.1|	multiple epidermal growth factor-like domains protein 10 isoform X1 [Homo sapiens]	25.2	25.2	0.3	43	77.78%	XP_016865476.1
Select seq gb|AAI50172.1|	ZNF536 protein [Homo sapiens]	25.2	41.6	0.8	43	52.63%	AAI50172.1
Select seq ref|NP_055532.1|	zinc finger protein 536 isoform 1 [Homo sapiens]	25.2	41.6	0.8	43	52.63%	NP_055532.1
Select seq ref|NP_001339189.1|	zinc finger protein 536 isoform 2 [Homo sapiens]	25.2	41.6	0.8	43	52.63%	NP_001339189.1
Select seq ref|XP_016883028.1|	zinc finger protein 536 isoform X4 [Homo sapiens]	25.2	41.6	0.8	43	52.63%	XP_016883028.1
Select seq ref|XP_016883027.1|	zinc finger protein 536 isoform X3 [Homo sapiens]	25.2	41.6	0.8	43	52.63%	XP_016883027.1
Select seq ref|NP_001363039.1|	zinc finger protein 536 isoform 3 [Homo sapiens]	25.2	41.6	0.8	43	52.63%	NP_001363039.1
Select seq ref|XP_011525856.1|	zinc finger protein 536 isoform X1 [Homo sapiens]	25.2	41.6	0.8	43	52.63%	XP_011525856.1
Select seq gb|MOJ64301.1|	immunoglobulin heavy chain junction region [Homo sapiens]	24.0	24.0	0.3	57	77.78%	MOJ64301.1
Select seq gb|AAD43775.1|	protocadherin gamma A8 short form protein [Homo sapiens]	24.0	39.9	0.56	115	61.54%	AAD43775.1
Select seq sp|Q9Y5G5.1|	RecName: Full=Protocadherin gamma-A8; Short=PCDH-gamma-A8; Flags: Precursor [Homo sapiens]	24.0	54.1	0.66	115	61.54%	Q9Y5G5.1
Select seq pdb|3SL9|A	Chain A, Catenin Beta-1 [Homo sapiens]	23.5	23.5	0.26	151	75.00%	3SL9_A
Select seq pdb|3SLA|A	Chain A, Catenin Beta-1 [Homo sapiens]	23.5	23.5	0.26	151	75.00%	3SLA_A
Select seq gb|EAW80725.1|	hCG22229 [Homo sapiens]	23.5	38.2	0.66	153	66.67%	EAW80725.1
Select seq gb|AAL89457.1|	beta-catenin [Homo sapiens]	23.5	38.6	0.3	156	75.00%	AAL89457.1
Select seq pdb|1LUJ|A	Chain A, Catenin Beta-1 [Homo sapiens]	23.5	23.5	0.26	158	75.00%	1LUJ_A
Select seq pdb|4DJS|A	Chain A, Catenin beta-1 [Homo sapiens]	23.5	23.5	0.26	158	75.00%	4DJS_A
Select seq pdb|1T08|A	Chain A, Crystal Structure Of Beta-CateninICAT HELICAL DomainUNPHOSPHORYLATED APC R3 [Homo sapiens]	23.5	23.5	0.26	158	75.00%	1T08_A
Select seq pdb|3TX7|A	Chain A, Catenin Beta-1 [Homo sapiens]	23.5	23.5	0.26	158	75.00%	3TX7_A
Select seq pdb|1JDH|A	Chain A, BETA-CATENIN [Homo sapiens]	23.5	23.5	0.26	158	75.00%	1JDH_A
Select seq pdb|1G3J|A	Chain A, Crystal Structure Of The Xtcf3-CbdBETA-Catenin Armadillo Repeat Complex [Homo sapiens]	23.5	23.5	0.26	158	75.00%	1G3J_A
Select seq pdb|1QZ7|A	Chain A, Beta-Catenin Binding Domain Of Axin In Complex With Beta- Catenin [Homo sapiens]	23.5	23.5	0.26	158	75.00%	1QZ7_A
Select seq pdb|1JPW|A	Chain A, BETA-CATENIN [Homo sapiens]	23.5	23.5	0.26	158	75.00%	1JPW_A
Select seq pdb|2GL7|A	Chain A, Beta-catenin [Homo sapiens]	23.5	23.5	0.26	158	75.00%	2GL7_A
Select seq pdb|2Z6H|A	Chain A, Crystal Structure Of Beta-Catenin Armadillo Repeat Region And Its C-Terminal Domain [Homo sapiens]	23.5	23.5	0.26	159	75.00%	2Z6H_A
Select seq dbj|BAG61781.1|	unnamed protein product [Homo sapiens]	23.5	23.5	0.26	159	75.00%	BAG61781.1
Select seq ref|XP_006713048.1|	catenin beta-1 isoform X3 [Homo sapiens]	23.5	38.6	0.3	159	75.00%	XP_006713048.1
Select seq dbj|BAG59368.1|	unnamed protein product [Homo sapiens]	23.5	38.6	0.3	159	75.00%	BAG59368.1
Select seq ref|NP_001317658.1|	catenin beta-1 isoform 2 [Homo sapiens]	23.5	38.6	0.3	159	75.00%	NP_001317658.1
Select seq dbj|BAG70078.1|	catenin beta-1 [Homo sapiens]	23.5	38.6	0.3	159	75.00%	BAG70078.1
Select seq ref|NP_001091679.1|	catenin beta-1 isoform 1 [Homo sapiens]	23.5	38.6	0.3	159	75.00%	NP_001091679.1
Select seq gb|MOP13958.1|	immunoglobulin heavy chain junction region [Homo sapiens]	21.8	21.8	0.3	173	77.78%	MOP13958.1
Select seq gb|AAG09061.1|	XRCC1 DNA repair protein [Homo sapiens]	23.1	39.5	0.76	219	41.67%	AAG09061.1
Select seq dbj|BAG61945.1|	unnamed protein product [Homo sapiens]	23.1	39.5	0.76	220	41.67%	BAG61945.1
Select seq dbj|BAA11419.1|	neuron derived orphan receptor [Homo sapiens]	23.1	23.1	0.6	220	55.00%	BAA11419.1
Select seq sp|P18887.2|	RecName: Full=DNA repair protein XRCC1; AltName: Full=X-ray repair cross-complementing protein 1 [Homo sapiens]	23.1	39.5	0.76	220	41.67%	P18887.2
Select seq dbj|BAG37732.1|	unnamed protein product [Homo sapiens]	23.1	39.5	0.76	220	41.67%	BAG37732.1
Select seq ref|NP_006288.2|	DNA repair protein XRCC1 [Homo sapiens]	23.1	39.5	0.76	220	41.67%	NP_006288.2
Select seq gb|AAA63270.1|	DNA-repair protein [Homo sapiens]	23.1	39.5	0.76	220	41.67%	AAA63270.1
Select seq dbj|BAD92018.1|	X-ray repair cross complementing protein 1 variant [Homo sapiens]	23.1	39.5	0.76	220	41.67%	BAD92018.1
Select seq emb|CAB63749.1|	hypothetical protein [Homo sapiens]	23.1	52.8	0.96	222	46.67%	CAB63749.1
Select seq ref|XP_016862131.1|	5'-3' exoribonuclease 1 isoform X6 [Homo sapiens]	23.1	37.8	0.96	222	46.67%	XP_016862131.1
Select seq ref|XP_011511224.1|	5'-3' exoribonuclease 1 isoform X5 [Homo sapiens]	23.1	52.8	0.96	222	46.67%	XP_011511224.1
Select seq ref|XP_016862130.1|	5'-3' exoribonuclease 1 isoform X4 [Homo sapiens]	23.1	52.8	0.96	222	46.67%	XP_016862130.1
Select seq ref|XP_011511222.1|	5'-3' exoribonuclease 1 isoform X3 [Homo sapiens]	23.1	52.8	0.96	222	46.67%	XP_011511222.1
Select seq ref|XP_016862129.1|	5'-3' exoribonuclease 1 isoform X2 [Homo sapiens]	23.1	52.8	0.96	222	46.67%	XP_016862129.1
Select seq gb|EAW78973.1|	5'-3' exoribonuclease 1, isoform CRA_c [Homo sapiens]	23.1	52.8	0.96	222	46.67%	EAW78973.1
Select seq ref|NP_001269786.1|	5'-3' exoribonuclease 1 isoform c [Homo sapiens]	23.1	52.8	0.96	222	46.67%	NP_001269786.1
Select seq emb|CAH18332.1|	hypothetical protein [Homo sapiens]	23.1	52.8	0.96	222	46.67%	CAH18332.1
Select seq emb|CAE45950.1|	hypothetical protein [Homo sapiens]	23.1	52.8	0.96	222	46.67%	CAE45950.1
Select seq sp|Q8IZH2.1|	RecName: Full=5'-3' exoribonuclease 1; AltName: Full=Strand-exchange protein 1 homolog [Homo sapiens]	23.1	52.8	0.96	222	46.67%	Q8IZH2.1
Select seq ref|XP_011511221.1|	5'-3' exoribonuclease 1 isoform X1 [Homo sapiens]	23.1	52.8	0.96	222	46.67%	XP_011511221.1
				0
